# Supplementary material for: Deubiquitinating Enzyme USP7 Is Required for Self-Renewal and Multipotency of Human Bone Marrow-Derived Mesenchymal Stromal Cells
Source: Int J Mol Sci. 2022 Aug 4;23(15):8674. doi: 10.3390/ijms23158674 (PMC9369338; doi:10.3390/ijms23158674)
Supplement: Supplementary file 1 [file ijms-23-08674-s001.zip]

Archive with 1 entries (1 files):
- ijms-1828173-supplementary.pdf
